# Supplementary material for: Synthesis of Novel Arylhydrazones Bearing 8-Trifluoromethyl Quinoline: Crystal Insights, Larvicidal Activity, ADMET Predictions, and Molecular Docking Studies
Source: Pharmaceuticals (Basel). 2025 Nov 26;18(12):1804. doi: 10.3390/ph18121804 (PMC12736387; doi:10.3390/ph18121804)
Supplement: Supplementary file 1 [file pharmaceuticals-18-01804-s001.zip]

Archive with 1 entries (1 files):
- pharmaceuticals-3975141-supplementary.pdf
